# Supplementary material for: Collagen proteins, thrombospondin 1 and lumican are differentially expressed across breast cancer subtypes by functional proteomics from core needle biopsy samples of Taiwanese breast cancer
Source: Biochem Biophys Rep. 2025 Aug 31;44:102210. doi: 10.1016/j.bbrep.2025.102210 (PMC12414843; doi:10.1016/j.bbrep.2025.102210)
Supplement: Multimedia component 1 [file mmc1.xlsx]

## Sheet: 工作表1
Table 1. Tandem mass tag (TMT) and immunohistochemistry (IHC) subtypes of the study population.
TMT Batch	TMT Channel	Sample ID	IHC Subtype		TMT Batch	TMT Channel	Sample ID	IHC Subtype
1	126	SA33	HR+/HER2-		7	126	SA23	HR+/HER2-
	127	SA28	HR-/HER2-			127	SA05	HR-/HER2+
	128	SA10	HR+/HER2-			128	Supermix
	129	SA36	HR+/HER2+			129	SA17	HR+/HER2-
	130	Supermix				130	SA34	HR+/HER2-
	131	SA06	HR+/HER2+			131	SA44	HR+/HER2+
2	126	SA48	HR-/HER2-		8	126	SA18	HR+/HER2-
	127	Supermix				127	SA35	HR-/HER2+
	128	SA30	HR-/HER2+			128	SA11	HR+/HER2+
	129	SA27	HR+/HER2-			129	SA45	HR-/HER2-
	130	SA13	HR-/HER2+			130	Supermix
	131	SA14	HR-/HER2+			131	SA21	HR+/HER2-
3	126	SA03	HR-/HER2-		9	126	SA20	HR+/HER2-
	127	SA29	HR+/HER2+			127	Supermix
	128	SA16	HR+/HER2+			128	SA04	HR+/HER2+
	129	Supermix				129	SA32	HR+/HER2-
	130	SA37	HR+/HER2-			130	SA15	HR+/HER2-
	131	SA38	HR-/HER2+			131	SA01	HR+/HER2+
4	126	Supermix			10	126	SA59	HR-/HER2-
	127	SA22	HR+/HER2-			127	SA55	HR-/HER2-
	128	SA02	HR+/HER2-			128	Supermix
	129	SA07	HR-/HER2-			129	SA61	HR-/HER2+
	130	SA42	HR-/HER2+			130	SA39	HR-/HER2+
	131	SA09	HR-/HER2+			131	SA52	HR-/HER2-
5	126	SA43	HR+/HER2+		11	126	SA57	HR+/HER2-
	127	Supermix				127	Supermix
	128	SA40	HR-/HER2+			128	SA53	HR+/HER2-
	129	SA47	HR-/HER2+			129	SA56	HR+/HER2+
	130	SA41	HR+/HER2-			130	SA31	HR+/HER2+
	131	SA19	HR+/HER2-			131	SA51	HR-/HER2-
6	126	SA12	HR+/HER2-		12	126	SA54	HR+/HER2-
	127	SA46	HR+/HER2-			127	SA60	HR+/HER2-
	128	SA24	HR-/HER2-			128	SA08	HR+/HER2+
	129	SA26	HR-/HER2-			129	SA58	HR+/HER2-
	130	SA49	HR+/HER2-			130	SA50	HR+/HER2-
	131	Supermix				131	Supermix
